# Supplementary material for: Enhancing the efficiency of the Pichia pastoris AOX1 promoter via the synthetic positive feedback circuit of transcription factor Mxr1
Source: BMC Biotechnol. 2018 Dec 27;18:81. doi: 10.1186/s12896-018-0492-4 (PMC6307218; doi:10.1186/s12896-018-0492-4)
Supplement: Supplementary file 6 — Excel file of raw data generated or analyzed during this study. (XLSX 554 kb) [file 12896_2018_492_MOESM6_ESM.xlsx]

## Sheet: Fig1
r1												r2												r3												Average
	W	E	VC	M		OD	W	E	VC	M			W	E	VC	M		OD	W	E	VC	M			W	E	VC	M		OD	W	E	VC	M			W	E	VC	M
OD	80	74	90	80		0	80	74	90	80		OD	84	68	90	88		0	84	68	90	88		OD	82	76	98	90		0	82	76	98	90		0	0	22.2734	30.9263	117.469
FL	3251.3	4770.83	6177.5	12149		24	94	78	104	96		FL	3233.63	5065.96	6458.69	15872.4		24	90	76	94	100		FL	3549.77	6201.64	6843.79	15558		24	100	90	108	104		24	0	327.334	502.584	629.166
	3227.6	4902.53	5833.93	12979		48	96	82	108	104			3503.8	5080.94	6393.69	16799.9		48	92	76	94	104			3676.79	5883.54	6564.38	16439.4		48	100	92	114	104		48	0	500.345	588.395	702.671
	3116.55	4866.79	5934.1	12660.1		72	88	70	108	102			3306	4947.65	6071.58	16777		72	90	80	100	108			3778.06	5836.84	6857.74	16239		72	98	88	108	98		72	0	672.442	602.76	759.44
	3198.48	4846.72	5981.85	12596		96	76	70	98	102			3347.81	5031.52	6307.99	16483.1		96	88	82	98	110			3668.21	5974.01	6755.3	16078.8		96	90	84	110	104		96	0	580.877	671.199	785.441
						120	76	70	98	102								120	82	74	92	106								120	90	90	114	118		120	0	585.918	681.815	840.069
																																											W		E		VC		M
	W	E	VC	M			W	E	VC	M			W	E	VC	M			W	E	VC	M			W	E	VC	M			W	E	VC	M			W	E	VC	M		0	0	0	25.7911	4.13064	31.7727	1.01007	134.877
OD	94	78	104	96		0	0	1648.23	2783.36	9397.56		OD	90	76	94	100		0	0	1683.7	2960.17	13135.3		OD	100	90	108	104		0	0	2305.8	3087.1	12410.6		0	0	24.7603	32.8908	149.265		24	0	0	321.036	30.548	493.401	35.3274	633.57
FL	4946.81	30143.5	57855.2	64417.9		24	0	25532.1	52268.7	60399.9		FL	4354.2	30776.5	53649	66910.3		24	0	26443.7	49183.6	63446.5		FL	4556.39	30011	54063.6	69588.4		24	0	25904.7	49074	66256.1		24	0	347.944	523.23	634.465		48	0	0	440.086	52.1863	585.132	52.9566	706.766
	4810.77	30245	55981	67275.4		48	0	41028.3	63546.7	73077.7			4525.52	31127.8	52718.8	68710.6		48	0	31168.6	59819.9	73914			4634.72	30850.3	53183.6	71342.8		48	0	37701.6	60490.6	73519.2		48	0	410.113	636.382	710.711		72	0	0	607.355	58.3135	623.284	23.3825	814.248
	4625.9	30591.2	57353.5	63889.9		72	0	47071	65098.1	77462.9			4691.01	30997.6	54753.7	68289.3		72	0	47180.1	64873.8	87190.3			5015.62	31059.4	54181.3	72043.9		72	0	49268.7	66782.1	85846.8		72	0	589.751	648.738	807.317		96	0	0	601.273	17.6982	652.443	43.6642	835.057
	4794.49	30326.6	57063.2	65194.4		96	0	40661.4	65777.5	80115			4523.58	30967.3	53707.2	67970		96	0	50231.7	66992.4	93783.4			4735.58	30640.2	53809.5	70991.7		96	0	51270.2	66278.8	90184		96	0	612.581	683.596	852.576		120	0	0	618.287	87.0854	665.528	100.978	857.595
						120	0	41014.3	66817.9	85687.1								120	0	53052.2	69678.2	100882								120	0	49681.9	63543.2	92157.7		120	0	716.922	757.372	951.719
	W	E	VC	M			W	E	VC	M			W	E	VC	M			W	E	VC	M			W	E	VC	M			W	E	VC	M			W	E	VC	M
OD	96	82	108	104		0	0	22.2734	30.9263	117.469		OD	92	76	94	104		0	0	24.7603	32.8908	149.265		OD	100	92	114	104		0	0	30.3395	31.501	137.895		0	0	30.3395	31.501	137.895
FL	5658.82	51208	69738.9	77502.1		24	0	327.334	502.584	629.166		FL		36851.8	66056.3	78335.2		24	0	347.944	523.23	634.465		FL	4100.42	36498.5	62629.5	74302.2		24	0	287.829	454.388	637.078		24	0	287.829	454.388	637.078
	5411.31	50100.6	69333.9	79915.6		48	0	500.345	588.395	702.671			5602.28	36421.4	64439.3	80729.1		48	0	410.113	636.382	710.711			3624.84	37610.4	64142.9	78608.2		48	0	409.8	530.62	706.916		48	0	409.8	530.62	706.916
	5156.33	38002.7	67793.7	78042		72	0	672.442	602.76	759.44			5134.77	36338.2	65069.7	78783.2		72	0	589.751	648.738	807.317			3945.02	50666.1	66369.8	79317.6		72	0	559.872	618.353	875.988		72	0	559.872	618.353	875.988
	5408.82	46437.1	68955.5	78486.6		96	0	580.877	671.199	785.441			5368.53	36537.1	65188.4	79282.5		96	0	612.581	683.596	852.576			3890.09	41591.7	64380.7	77409.3		96	0	610.36	602.535	867.154		96	0	610.36	602.535	867.154
						120	0	585.918	681.815	840.069								120	0	716.922	757.372	951.719								120	0	552.021	557.396	780.998		120	0	552.021	557.396	780.998
	W	E	VC	M									W	E	VC	M									W	E	VC	M
OD	88	70	108	102								OD	90	80	100	108								OD	98	88	108	98
FL	5048.05	51977.7	70089.1	79334.5								FL	5987.69		70884.7	90895.4								FL	5389.56	54177.4	72631.5	90008.6
	4633.08	51891.1	69787.8	82337.1									5271.79	53011.1	70288.8	93763.8									6183.1	55323.8	72514.1	92764.4
	4990.47	52015.8	70088.9	85388.6									5741.25	52682.9	70448.7	93912.3									6436.1	56313.7	73209.3	92776.2
	4890.53	51961.5	69988.6	82353.4									5666.91	52847	70540.8	92857.2									6002.92	55271.6	72785	91849.7
	W	E	VC	M									W	E	A	M									W	E	VC	M
OD	76	70	98	102								OD	88	82	98	110								OD	90	84	110	104
FL	5311.77	37724.9	72001.6	83461.4								FL	5308.11	55219.7	73503.8	96798.9								FL	5108.71	56514.5	72731.8	92143.5
	5292.66	50424.2	70761.4	85699.4									5279.9	55676.8	71470.1	99667.7									5837.91	56575	71757.4	96126.2
	5054.31	49493.8	70228.2	86842.9									5406.36	55792.9	71997.6	100878									5715.98	57383.8	71009.8	98944.7
	5219.58	45881	70997.1	85334.6									5331.46	55563.1	72323.8	99114.9									5554.2	56824.4	71833	95738.2
	W	E	VC	M									W	E	A	M									W	E	VC	M
OD	76	70	98	102								OD	82	74	92	106								OD	90	90	114	118
FL	5438.33	38149.9	71866.7	88965.5								FL	5944.92	58548.1	75131	105823								FL	5433.74	54787.9	70472.5	94948.8
	5543.5	49982.3	71808.5	91908.9									5873.3	58993.5	75009.6	106603									4807.68	54818.3	67909.2	97133.1
	4931.89	50824.2	72692.1	92100.5									5706.81	59140.2	76419.1	107745									5021.21	54702.1	67510.5	99654
	5304.57	46318.8	72122.4	90991.7									5841.67	58893.9	75519.9	106724									5087.54	54769.5	68630.7	97245.3
[truncated: 1 more columns]

## Sheet: Fig2a
r1							FL	OD		AVERAGE
W	0.254	1606.38	1647.36	1763.4	1672.38	0	0	25.146		VC1%	20.7489	6.52177	26.598	1.44937
VC1%g	0.282	2098.75	2070.98	2021.23	2063.65	391.271	14.015	27.918		VC2%	26.2443	12.8338	41.943	3.87536
VC2%g	0.452	2078.18	2385.67	2121.89	2195.25	522.867	11.6847	44.748		VC4%	19.8167	4.79079	60.126	5.36095
VC4%g	0.617	2825.75	3097.1	2873.67	2932.17	1259.79	20.6243	61.083		M1%	136.306	40.9788	27.093	2.12408
M1%g	0.288	4190.1	4447.94	4499.29	4379.11	2706.73	94.933	28.512		M2%	24.2744	6.25434	42.801	8.90028
M2%g	0.447	2300.96	2555.19	2622.06	2492.74	820.355	18.5378	44.253		M4%	23.3789	2.53311	61.974	0.495
M4%g	0.631	2901.17	3106.72	3173	3060.3	1387.92	22.2177	62.469
r2
W	0.268	1807.49	2062	1856.46	1908.65	0	0	26.532
VC1%g	0.271	2621.77	2689.39	2590.8	2633.99	725.336	27.0355	26.829
VC2%g	0.44	3342.45	3222.08	3229.84	3264.79	1356.14	31.1327	43.56
VC4%g	0.656	3520.23	3393.5	3517.88	3477.2	1568.55	24.1524	64.944
M1%g	0.284	5795.12	5604.2	5891.31	5763.54	3854.89	137.107	28.116
M2%g	0.514	3603.09	3491.98	3354.43	3483.17	1574.52	30.9421	50.886
M4%g	0.626	3541.35	3613.33	3458.13	3537.6	1628.95	26.2845	61.974
r3
W	0.233	1578.39	2184.34	1989.66	1917.46	0	0	23.067
VC1%g	0.253	2069.76	2664.63	2610.71	2448.36	530.901	21.1962	25.047
VC2%g	0.379	3131.92	3330.4	3332.83	3265.05	1347.59	35.9156	37.521
VC4%g	0.549	2565.81	2820.11	2759.02	2714.98	797.517	14.6735	54.351
M1%g	0.249	6201.81	6303.47	6327.82	6277.7	4360.24	176.879	24.651
M2%g	0.336	2795.47	2796.6	2489.8	2693.96	776.493	23.3434	33.264
M4%g	0.621	3060.99	3247.39	3434.24	3247.54	1330.08	21.6346	61.479

## Sheet: Fig2b
r1
W	0.469	4165.77	3977.33	4005.67	4049.59	0	0					201.655
VCG	0.599	7606.99	6948.7	6964.23	7173.31	3123.72	26.0744				AG	26.0744	22.1158	20.224	22.8047	2.98543
VCM	0.683	33965.8	32834.6	33210.7	33337	29287.4	214.403				AM	214.403	192.602	197.961	201.655	11.3602
VC-	0.622	10443.8	9913.49	10010.6	10122.6	6073.03	48.8186				A-	48.8186	39.5603	44.1543	44.1777	4.62917
MG	0.736	9839.56	9555.76	9361.76	9585.69	5536.11	37.6094				MG	37.6094	26.1999	47.9562	37.2552	10.8825
MM	0.622	57717.7	58568	57298.7	57861.4	53811.9	432.571				MM	432.571	409.798	396.64	413.003	18.1787
M-	0.648	14502.2	14563.4	14023.3	14363	10313.4	79.5787				M-	79.5787	75.8992	96.9826	84.1535	11.2616
r2											AG	12.9302	10.9671	10.029	11.3088	1.48046
W	0.439	3566.94	3651.16	3783.63	3667.24	0	0				AM	106.321	95.5104	98.1681	100	5.63348
VCG	0.71	6753.83	6473.47	7195.74	6807.68	3140.44	22.1158				A-	24.2089	19.6178	21.8959	21.9075	2.29558
VCM	0.654	28527.7	28503.4	29547.6	28859.6	25192.3	192.602				MG	18.6503	12.9924	23.7813	18.4747	5.39658
VC-	0.609	8555.59	7986.22	8915.27	8485.69	4818.45	39.5603				MM	214.51	203.217	196.692	204.806	9.01474
MG	0.72	7279.07	6864.27	8176.74	7440.03	3772.78	26.1999				M-	39.4627	37.6381	48.0933	41.7314	5.58458
MM	0.627	54948.3	54151.7	56067.7	55055.9	51388.6	409.798
M-	0.559	11893.8	11548.1	13016.4	12152.8	8485.53	75.8992
r3
W	0.451	4248.91	4101.32	4224.59	4191.61	0	0
VCG	0.794	7524.13	7467.3	7218.13	7403.19	3211.58	20.224
VCM	0.658	29862.1	30316.2	30551.6	30243.3	26051.7	197.961
VC-	0.559	9118.26	9146.78	9119.12	9128.05	4936.45	44.1543
MG	0.754	11455.4	10935.9	11878.9	11423.4	7231.8	47.9562
MM	0.664	57254.9	57511.9	55829.5	56865.4	52673.8	396.64
M-	0.631	16666.7	16354.3	16271.5	16430.8	12239.2	96.9826

## Sheet: Fig3a&3b$s1$s2
r1	18s rRNA	EGFP	Nrg1	Mxr1		EGFP	Nrg1	Mxr1		EGFP	Nrg1	Mxr1		EGFP	Nrg1	Mxr1
VCG	5.54739	18.0989	19.3079	22.1184	VCG	12.5516	13.7605	16.571	VCG	0.0426379	1.033	1.12371	VCG	0.0647711	0.986252	1.11493
VCM	5.22043	11.2539	19.7832	22.7709	VCM	6.03345	14.5628	17.5505	VCM	3.90788	0.592386	0.569891	VCM	3.64648	0.554038	0.581806
VC-	5.38796	13.3878	19.1953	22.1272	VC-	7.99984	13.8074	16.7393	VC-	1	1	1	VC-	1	1	1
MG	5.3041	16.4971	18.8911	20.4775	MG	11.193	13.587	15.1734	MG	0.109334	1.16502	2.96047	MG	0.0977891	0.976807	2.14032
MM	5.62039	11.4008	21.2015	16.8134	MM	5.7804	15.5811	11.193	MM	4.65711	0.292449	46.7281	MM	5.17997	0.381868	35.3504
M-	5.04991	11.8817	18.993	17.8026	M-	6.83179	13.9431	12.7527	M-	2.24707	0.910222	15.8521	M-	2.59797	1.11823	13.8509
r2						EGFP	Nrg1	Mxr1		EGFP	Nrg1	Mxr1		EGFP	Nrg1	Mxr1
VCG	6.67173	17.9583	16.4783	22.3655	VCG	11.2866	9.80653	15.6938	VCG	0.0354266	0.928495	1.17154	VCG	0.0447265	0.0531166	0.0614748
VCM	6.37008	11.2149	16.9398	23.4207	VCM	4.84483	10.5697	17.0506	VCM	3.07954	0.547053	0.457424	VCM	0.491479	0.0353771	0.130746
VC-	6.45632	12.9239	16.1558	22.3785	VC-	6.46754	9.6995	15.9222	VC-	1	1	1	VC-	0	0	0
MG	6.44366	16.1658	16.3583	21.6204	MG	9.72211	9.91463	15.1768	MG	0.10478	0.861469	1.67651	MG	0.0162135	0.164372	0.712302
MM	6.19404	10.2736	17.4169	17.4325	MM	4.07952	11.2229	11.2384	MM	5.23438	0.347872	25.7017	MM	0.497896	0.110414	10.6193
M-	6.17096	11.4563	15.8939	18.9086	M-	5.28531	9.72293	12.7377	M-	2.26928	0.983893	9.09155	M-	0.588651	0.298757	4.13905
r3						EGFP	Nrg1	Mxr1		EGFP	Nrg1	Mxr1
VCG	5.43897	15.9622	19.5478	20.5765	VCG	10.5232	14.1088	15.1376	VCG	0.116249	0.997255	1.04953
VCM	5.37556	10.8114	20.4164	21.0606	VCM	5.43588	15.0408	15.6851	VCM	3.95202	0.522674	0.718102
VC-	5.39117	12.8096	19.496	20.5985	VC-	7.41847	14.1048	15.2073	VC-	1	1	1
MG	5.46657	16.5424	19.7171	19.8388	MG	11.0759	14.2505	14.3722	MG	0.0792529	0.903934	1.78398
MM	5.47557	10.3962	20.5652	15.6116	MM	4.92062	15.0897	10.136	MM	5.64843	0.505282	33.6213
M-	5.35571	11.0616	18.914	16.5091	M-	5.70585	13.5583	11.1534	M-	3.27756	1.46057	16.609

## Sheet: Fig4B
r1-1								r1-2									r2									r3
0 h	W	0.389	3949.89	4089.37	4181.61	4073.62	0	0	W	0.367	3038.17	3091.01	3274.37	3134.52	0		0	W	0.353	3726.17	3633.29	3994.22	3784.56	0		0	W	0.411	3955.96	3431.21	3394.01	3593.72	0
	A	0.456	6705.8	6692.6	7167.36	6855.25	30.5003		AR	0.443	4623.94	4768.33	4379.53	4590.6	16.4343			A	0.457	5924.88	5965.7	5741.75	5877.44	22.8981			A	0.438	5844.46	5699.69	5746.88	5763.68	24.7711
	M	0.447	16249.7	16427.7	17547.7	16741.7	141.701		MR	0.474	16973.1	17151.4	16600.9	16908.4	145.294			M	0.474	11726.6	11855.2	11957.5	11846.4	85.0409			M	0.393	14563.6	14757.5	13565.5	14295.5	136.155
																		AR	0.466	5825.95	5681.39	5570.9	5692.75	20.4741			AR	0.467	6074.47	6062.32	6099.53	6078.78	26.6065
																		MR	0.456	11475.7	11008.9	10749.2	11077.9	79.9708			MR	0.448	16036.6	16667.3	16484.9	16396.3	142.885
3 h	W	0.416	4070.31	3838.51	4079.51	3996.11	0	3	W	0.418	3036.83	3395.09	3223.84	3218.59	0		3	W	0.377	3794.74	4321.43	3917.3	4011.16	0		3	W	0.357	3411	3579.58	3250.27	3413.61	0
	A	0.517	14509.2	14293.1	14460.5	14420.9	100.82		AR	0.495	18196.7	18419.4	19019.2	18545.1	154.814			A	0.462	13641.1	13756.5	11953.9	13117.2	98.5498			A	0.422	13252.2	12762.5	13113.8	13042.8	114.09
	M	0.487	38040.8	38070.3	37841.7	37984.3	348.954		MR	0.541	40183.3	40251.3	53374	44602.9	382.479			M	0.496	36194.3	36911	35679.3	36261.5	325.105			M	0.401	32140.7	33280.4	31205.5	32208.9	359.043
																		AR	0.503	21622.4	21890.9	21030.1	21514.4	173.989			AR	0.5	20266.1	20939.8	19199.5	20135.1	167.215
24 h	W	0.431	5367.15	6206.31	6166.85	5913.44	0	24	W	0.419	3577.63	3965.88	4267.96	3937.16	0			MR	0.487	37537.1	37132.5	35184.7	36618.1	334.773			MR	0.453	36724.9	38437.6	34883.9	36682.1	367.202
	A	0.481	28645.1	27300.9	27372.1	27772.7	227.227		AR	0.474	31665.2	32982.6	33265.8	32637.9	302.75		24	W	0.396	3640.27	4228.76	4496.76	4121.93	0		24	W	0.371	3569.18	3820.69	4084.2	3824.69	0
	M	0.46	60504.2	60519.4	62268.5	61097.4	599.825		MR	0.507	60604.4	63088.8	62246.1	61979.7	572.412			A	0.5	22612.9	22546.4	22218.9	22459.4	183.375			A	0.464	25533.9	26176.9	25290.9	25667.2	235.372
																		M	0.486	55425.2	57731.2	56188.1	56448.2	538.336			M	0.427	41302.2	41549.5	55464.6	46105.4	495.091
																		AR	0.552	33103.2	34637.9	34748.4	34163.2	272.113			AR	0.497	32755.1	33534.1	35865	34051.4	304.092
48 hr	W	0.411	3065.3	3038.77	3171.52	3091.86	0	48	W	0.377	3196.69	3218.57	3462.46	3292.57	0			MR	0.524	57386.2	59407.9	58541.6	58445.2	518.352			MR	0.512	58030.8	58896.1	61430.3	59452.4	543.239
	A	0.474	27984.7	27034.1	27973.2	27664	259.2		AR	0.449	36147.7	36758.9	36144.2	36350.2	368.125		48	W	0.4	3128.28	4046.6	3781.22	3652.04	0		48	W	0.377	3507.02	3384.88	3568.07	3486.66	0
	M	0.471	70016.8	71747.9	74458.1	72074.3	732.297		MR	0.507	70640.1	72882.2	72828.5	72116.9	678.741			A	0.52	26225.9	26110.3	26840.9	26392.3	218.657			A	0.464	27330.8	29106.5	29006.8	28481.4	269.34
																		M	0.479	65830.4	67989.2	66021.1	66613.5	657.218			M	0.468	64039.3	64658.2	65222.6	64640	653.348
						lsd	lsd/2											AR	0.573	40542.7	39885.1	39015.1	39814.3	315.552			AR	0.492	54295	54258	39773.9	49442.3	467.029
0	A	N	30.5003	22.8981	24.7711	32.54	16.27	26.0565										MR	0.527	65775.6	66425.1	66640	66280.2	594.195			MR	0.512	68995.1	70065	65828.4	68296.1	632.905
0	M	N	141.701	85.0409	136.155			120.966
0	A	R	16.4343	20.4741	26.6065			21.1717
0	M	R	145.294	79.9708	142.885			122.717
3	A	N	100.82	98.5498	114.09	30.683	15.3415	104.487
3	M	N	348.954	325.105	359.043			344.367
3	A	R	154.814	173.989	167.215			165.339
3	M	R	382.479	334.773	367.202			361.485
24	A	N	227.227	183.375	235.372	45.206	22.603	215.325
24	M	N	599.825	538.336	495.091			544.417
24	A	R	302.75	272.113	304.092			292.985
24	M	R	572.412	518.352	543.239			544.668
48	A	N	259.2	218.657	269.34	96.036	48.018	249.065
48	M	N	732.297	657.218	653.348			680.955
48	A	R	368.125	315.552	467.029			383.569
48	M	R	678.741	594.195	632.905			635.281

## Sheet: Fig4C
		r1										r2										r3
		W	0.491	3817.83	4352.06	3878.72	4016.2	0	0			W	0.501	4002.37	3852.02	4130.6	3995	0	0			W	0.449	5227.35	4672.58	5003.71	4967.88	0	0	0 h	19.3986	29.9529	28.4334	25.9283	5.70572	0.662997
		VC	0.657	6642.05	6930.7	6122.78	6565.18	2548.97	19.3986			VC	0.7	7950.05	7846.74	8768.43	8188.41	4193.41	29.9529			VC	0.69	8769.94	8809.07	9096.06	8891.69	3923.81	28.4334		31.767	46.1409	45.4345	41.1141	8.10253	0.056734
		M	0.688	8107.02	8500.55	8554.47	8387.35	4371.14	31.767			M	0.551	8913.26	8906.56	9419.35	9079.72	5084.73	46.1409			M	0.66	11087.7	10813.3	10994.7	10965.2	5997.35	45.4345
																														24 h	61.2627	81.1329	74.3095	72.235	10.0963	0.901489
																															190.287	203.897	186.507	193.563	9.14616	5.1529e-05
																														48 h	75.3437	97.7434	83.6615	85.5828	11.3228	0.0506749
																															246.397	355.911	224.995	275.768	70.2261	0.0049003
		24										24										24								72 h	75.8399	94.3162	90.4755	86.8772	9.7496	0.0881813
		W	0.514	4439.49	4387.66	3909.85	4245.66	0	0			W	0.487	5277.05	4688.33	5236.24	5067.21	0	0			W	0.542	4167.31	4041.83	4001.89	4070.35	0	0		291.102	379.377	316.851	329.11	45.3964	0.000415478
		VC	0.68	12785.7	12861.8	12084.7	12577.4	8331.72	61.2627			VC	0.592	14650.9	14565.3	14803.8	14673.3	9606.14	81.1329			VC	0.631	13669.2	13348.7	13326.7	13448.2	9377.86	74.3095
		M	0.65	29232.2	30141.6	27575.2	28983	24737.3	190.287			M	0.677	33069.5	32348.7	32606.2	32674.8	27607.6	203.897			M	0.691	29312.3	29908.1	30316.3	29845.6	25775.2	186.507
		48										48										48
		W	0.538	4113.81	4279.05	4086.08	4196.43	0	0			W	0.499	5024.23	5084.55	5476.87	5054.39	0	0			W	0.546	4353.13	4129.75	4190.91	4241.44	0	0
		VC	0.696	13435.1	15033.7	15584	14684.3	10487.8	75.3437			VC	0.672	18425.8	17867.3	18280.1	18191.1	13136.7	97.7434			VC	0.687	15674.6	15452.1	16082.9	15736.5	11495.1	83.6615
		M	0.677	36606	38299.7	37770.2	37558.6	33362.2	246.397			M	0.755	56188.7	59756.5	60445.6	58796.9	53742.6	355.911			M	0.701	35547.6	35746.1	36063.5	35785.8	31544.3	224.995
		72										48										72
		W	0.535	4171.98	4608.05	4342.05	4374.03	0	0			W	0.516	4313.28	4112.87	4268.42	4213.07	0	0			W	0.541	4525.86	4285.48	4287.45	4405.67	0	0
		VC	0.664	14480.3	14689.2	14167.2	14445.6	10071.5	75.8399			VC	0.647	14233.8	17143.8	17875.2	16417.6	12204.5	94.3162			VC	0.684	17006.5	17231.4	16110.2	16782.7	12377	90.4755
		M	0.633	32918.9	39003	51760.7	41227.5	36853.5	291.102			M	0.717	58440.4	59700.8	57706.1	58615.7	54402.7	379.377			M	0.727	51212.7	49700.2	50514.4	50475.8	46070.1	316.851
